# Supplementary material for: Contribution of Leisure Context, Motivation and Experience to the Frequency of Participation in Structured Leisure Activities among Adolescents
Source: Int J Environ Res Public Health. 2022 Jan 13;19(2):877. doi: 10.3390/ijerph19020877 (PMC8775510; doi:10.3390/ijerph19020877)
Supplement: Supplementary file 1 [file ijerph-19-00877-s001.zip]

Archive with 1 entries (1 files):
- ijerph-1462387-supplementary.pdf
